# Supplementary material for: Personalized Driver Gene Prediction Using Graph Convolutional Networks with Conditional Random Fields
Source: Biology (Basel). 2024 Mar 14;13(3):184. doi: 10.3390/biology13030184 (PMC10968662; doi:10.3390/biology13030184)
Supplement: Supplementary file 1 [file biology-13-00184-s001.zip]

Archive with 1 entries (1 files):
- biology-2896050-supplementary.pdf
